# Supplementary material for: Detection of Bacteria-Induced Early-Stage Dental Caries Using Three-Dimensional Mid-Infrared Thermophotonic Imaging
Source: Bioengineering (Basel). 2023 Jan 12;10(1):112. doi: 10.3390/bioengineering10010112 (PMC9854787; doi:10.3390/bioengineering10010112)
Supplement: Supplementary file 1 [file bioengineering-10-00112-s001.zip]

Archive with 1 entries (1 files):
- bioengineering-2106999-supplementary.pdf
